# Supplementary material for: Successful Profiling of Plasmodium falciparum var Gene Expression in Clinical Samples via a Custom Capture Array
Source: mSystems. 2021 Nov 30;6(6):e00226-21. doi: 10.1128/mSystems.00226-21 (PMC8631312; doi:10.1128/mSystems.00226-21)
Supplement: TABLE S1 [file msystems.00226-21-st001.xlsx]

## Sheet: Sheet1
Sample	Study source	Parasitemia (parasites/µL)	Enrichment method	Total reads	Pf + unmapped reads	Insert size	Read length
CM + SMA	Case-control	1650	Depletion	56722984	3113630	389	150
SMA	Case-control	143750	Depletion	70337818	13213682	398	150
UMC	Case-control	14700	Depletion	63480128	2926772	375	150
CM	Case-control	11680	Depletion	73356546	18996596	417	150
UM 1	Incidence	209050	Depletion	85943726	29292078	366	75
UM 2	Incidence	15400	Depletion	94326578	9931402	373	75
UM 3	Incidence	185400	Depletion	94676230	26973892	354	75
UM 5	Incidence	7525	Depletion	85612460	7781996	368	75
UM 6	Incidence	193800	Depletion	115500792	38881938	359	75
UM 8	Incidence	19275	Depletion	91193310	21860662	362	75
UM 9	Incidence	198900	Depletion	92401680	51771536	394	75
UM 11	Incidence	14650	Depletion	83334470	11815662	375	75
AVERAGE				8.39072e+07	1.97133e+07	377.5
CM + SMA	Case-control	1650	Depletion + polyA	74499556	5235880	459	150
SMA	Case-control	143750	Depletion + polyA	69473914	10191176	440	150
UMC	Case-control	14700	Depletion + polyA	52348806	4202294	456	150
CM	Case-control	11680	Depletion + polyA	68572664	10584150	429	150
UM 1	Incidence	209050	Depletion + polyA	88712300	32155562	473	75
UM 2	Incidence	15400			0
UM 3	Incidence	185400	Depletion + polyA	67703494	18372692	499	75
UM 5	Incidence	7525			0
UM 6	Incidence	193800	Depletion + polyA	79058422	36316674	512	75
UM 8	Incidence	19275	Depletion + polyA	70058484	17826490	475	75
UM 9	Incidence	198900	Depletion + polyA	72452038	40953682	476	75
UM 11	Incidence	14650	Depletion + polyA	84384254	13247620	476	75
AVERAGE				7.27264e+07	15757185	469.5
CM + SMA	Case-control	1650	Capture	86791160	68102496	301	150
SMA	Case-control	143750	Capture	66787024	57086888	304	150
UMC	Case-control	14700	Capture	82076018	64636788	310	150
CM	Case-control	11680	Capture	75814008	67772564	279	150
UM 1	Incidence	209050	Capture	83561130	69711126	321	150
UM 2	Incidence	15400	Capture	85030980	67308430	321	150
UM 3	Incidence	185400	Capture	42798838	34235354	336	150
UM 5	Incidence	7525	Capture	50651528	42317234	299	150
UM 6	Incidence	193800	Capture	44708486	38881938	335	150
UM 8	Incidence	19275	Capture	48861952	40739324	328	150
UM 9	Incidence	198900	Capture	120660408	108696936	333	150
UM 11	Incidence	14650	Capture	90965320	72664736	327	150
AVERAGE				73225571	6.10128e+07	316.167
